# Supplementary material for: A core microbiota dominates a rich microbial diversity in the bovine udder and may indicate presence of dysbiosis
Source: Sci Rep. 2020 Dec 10;10:21608. doi: 10.1038/s41598-020-77054-6 (PMC7729973; doi:10.1038/s41598-020-77054-6)
Supplement: Supplementary file 4 — Supplementary Table 1. [file 41598_2020_77054_MOESM4_ESM.xlsx]

## Sheet: Sheet1
Table S1. Farm management practices, average day in milking and percentage of parity among the cow used in the experiment grouped for sampling and farms.
	Farm A		Farm K
	Sampling period 1	Sampling period 2	Sampling period 1	Sampling period 2
Number of lactating cows	120		80
Type of housing	Freestall housing with cubicles		Freestall housing
Type of bedding materials	Rubber mat with raw wood chips		Rubber mat with raw wood chips
Milking hygiene practices	automatic milking system		automatic milking system
Feeding	The cows have always available pelleted feed,		The cows have always available pelleted feed, but in the second period the cows had also access to pasture
DIM* (mean)	38	213	44	222
DIM* (median)	38	198	38	218
Parity
Parity - 1st (%)	40	33.3333	44	33.3333
Parity - 2nd (%)	23.3333	33.3333	24	41.6667
Parity - 3rd (%)	23.3333	20	20	16.6667
Parity - > 3rd (%)	13.3333	13.3333	12	8.33333
*DIM: Day in milking
