# Supplementary material for: A core microbiota dominates a rich microbial diversity in the bovine udder and may indicate presence of dysbiosis
Source: Sci Rep. 2020 Dec 10;10:21608. doi: 10.1038/s41598-020-77054-6 (PMC7729973; doi:10.1038/s41598-020-77054-6)
Supplement: Supplementary file 5 — Supplementary Table 2. [file 41598_2020_77054_MOESM5_ESM.xlsx]

## Sheet: Species_stat_maldi
Table S2. Bovine milk isolates identified at species level using MALDI-TOF-MS
Species	Number of isolates	Sampling1 (Number of isolates)	Sampling2 (Number of isolates)	Farm A Sampling1 (%)	Farm A Sampling2 (%)	Farm K Sampling1 (%)	Farm K Sampling2 (%)	Number of Cows positive	Number of Cow in Farm A	Number of Cow in Farm K	Blood agar anaerobe	Blood agar aerobe	M17 agar	MRS agar	Blood agar anaerobe (%)	Blood agar aerobe (%)	M17 (%)	MRS (%)
Sum experiment	1150	792	358								366	513	219	52
Acinetobacter guillouiae	1	1	0	0	0	100	0	1	0	1	0	1	0	0	0	100	0	0
Acinetobacter lwoffii	1	1	0	100	0	0	0	1	1	0	0	1	0	0	0	100	0	0
Acinetobacter parvus	1	1	0	0	0	100	0	1	0	1	0	1	0	0	0	100	0	0
Acinetobacter towneri	1	0	1	0	100	0	0	1	1	0	0	1	0	0	0	100	0	0
Aerococcus viridans	290	183	107	26	18	37	19	53	24	29	93	97	100	0	32.069	33.4483	34.4828	0
Aeromonas eucrenophila	1	1	0	0	0	100	0	1	0	1	0	0	1	0	0	0	100	0
Aeromonas hydrophila	1	0	1	0	0	0	100	1	0	1	1	0	0	0	100	0	0	0
Bacillus cereus	6	2	4	33	0	0	67	5	2	3	1	5	0	0	16.6667	83.3333	0	0
Bacillus clausii	1	0	1	0	0	0	100	1	0	1	0	1	0	0	0	100	0	0
Bacillus licheniformis	25	23	2	0	0	92	8	14	0	14	8	14	3	0	32	56	12	0
Bacillus mycoides	1	1	0	100	0	0	0	1	1	0	1	0	0	0	100	0	0	0
Bacillus pumilus	25	24	1	0	0	96	4	18	0	18	6	19	0	0	24	76	0	0
Carnobacterium maltaromaticum	1	1	0	0	0	100	0	1	0	1	1	0	0	0	100	0	0	0
Citrobacter freundii	1	0	1	0	0	0	100	1	0	1	0	1	0	0	0	100	0	0
Citrobacter gillenii	2	0	2	0	0	0	100	1	0	1	0	0	2	0	0	0	100	0
Citrobacter koseri	1	1	0	0	0	100	0	1	0	1	0	0	0	1	0	0	0	100
Corynebacterium amycolatum	25	20	5	4	0	76	20	16	1	15	0	25	0	0	0	100	0	0
Corynebacterium aurimucosum	1	1	0	0	0	100	0	1	0	1	1	0	0	0	100	0	0	0
Corynebacterium bovis	13	0	13	0	69	0	31	9	5	4	0	13	0	0	0	100	0	0
Corynebacterium casei	1	1	0	0	0	100	0	1	0	1	0	1	0	0	0	100	0	0
Corynebacterium confusum	7	3	4	43	57	0	0	7	7	0	0	7	0	0	0	100	0	0
Corynebacterium freneyi	1	1	0	0	0	100	0	1	0	1	0	1	0	0	0	100	0	0
Corynebacterium sp	6	3	3	0	17	50	33	6	1	5	2	4	0	0	33.3333	66.6667	0	0
Corynebacterium stationis	7	4	3	29	43	29	0	7	5	2	0	7	0	0	0	100	0	0
Corynebacterium xerosis	2	2	0	50	0	50	0	2	1	1	0	2	0	0	0	100	0	0
Enterococcus devriesei	1	1	0	100	0	0	0	1	1	0	0	0	1	0	0	0	100	0
Enterococcus faecalis	35	27	8	43	23	34	0	4	1	3	7	7	9	12	20	20	25.7143	34.2857
Enterococcus faecium	7	5	2	71	29	0	0	3	3	0	2	1	2	2	28.5714	14.2857	28.5714	28.5714
Enterococcus gallinarum	24	18	6	0	0	75	25	5	0	5	7	6	10	1	29.1667	25	41.6667	4.16667
Enterococcus malodoratus	1	1	0	0	0	100	0	1	0	1	1	0	0	0	100	0	0	0
Enterococcus pseudoavium	1	1	0	100	0	0	0	1	1	0	1	0	0	0	100	0	0	0
Escheria coli	3	0	3	0	0	0	100	2	0	2	1	2	0	0	33.3333	66.6667	0	0
Globicatella sanguinis	2	2	0	0	0	100	0	1	0	1	0	0	1	1	0	0	50	50
Globicatella sulfidifaciens	1	1	0	0	0	100	0	1	0	1	1	0	0	0	100	0	0	0
Kluyvera intermedia	3	3	0	0	0	100	0	1	0	1	0	0	3	0	0	0	100	0
Lactobacillus paracasei	1	1	0	0	0	100	0	1	0	1	0	0	0	1	0	0	0	100
Lactobacillus pentosus	1	1	0	0	0	100	0	1	0	1	0	0	0	1	0	0	0	100
Lactobacillus plantarum	3	2	1	0	0	67	33	3	0	3	0	0	0	3	0	0	0	100
Lactococcus garvieae	2	0	2	0	0	0	100	1	0	1	0	0	1	1	0	0	50	50
Lactococcus lactis	3	3	0	0	0	100	0	2	0	2	1	0	1	1	33.3333	0	33.3333	33.3333
Lactococcus raffinolactis	1	0	1	0	0	0	100	1	0	1	0	0	1	0	0	0	100	0
Lysinibacillus sphaericus	1	1	0	100	0	0	0	1	1	0	0	1	0	0	0	100	0	0
Neisseria subflava	1	1	0	100	0	0	0	1	1	0	0	1	0	0	0	100	0	0
Pantoea agglomerans	1	0	1	0	100	0	0	1	1	0	0	1	0	0	0	100	0	0
Pediococcus pentosaceus	30	27	3	20	0	70	10	18	5	13	2	0	8	20	6.66667	0	26.6667	66.6667
Raoultella ornithinolytica	1	1	0	0	0	100	0	1	0	1	1	0	0	0	100	0	0	0
Staphylococcus aureus	11	8	3	73	18	0	9	4	3	1	6	4	1	0	54.5455	36.3636	9.09091	0
Staphylococcus auricularis	1	1	0	100	0	0	0	1	1	0	0	1	0	0	0	100	0	0
Staphylococcus capitis	6	4	2	0	33	67	0	4	2	2	2	4	0	0	33.3333	66.6667	0	0
Staphylococcus chromogenes	121	79	42	42	26	24	8	20	12	8	50	64	7	0	41.3223	52.8926	5.78512	0
Staphylococcus epidermidis	253	206	47	15	2	66	16	37	11	26	108	116	29	0	42.6877	45.8498	11.4625	0
Staphylococcus equorum	9	8	1	22	0	67	11	8	2	6	0	9	0	0	0	100	0	0
Staphylococcus haemolyticus	45	18	27	7	27	34	32	25	10	15	16	26	3	0	35.5556	57.7778	6.66667	0
Staphylococcus hominis	27	11	16	11	11	30	48	16	3	13	8	19	0	0	29.6296	70.3704	0	0
Staphylococcus microti	1	1	0	0	0	100	0	1	0	1	0	1	0	0	0	100	0	0
Staphylococcus piscifermentans	1	0	1	0	0	0	100	1	0	1	0	1	0	0	0	100	0	0
Staphylococcus saprophyticus	12	7	5	50	17	8	25	8	5	3	1	10	1	0	8.33333	83.3333	8.33333	0
Staphylococcus sciuri	5	4	1	0	0	80	20	4	0	4	1	4	0	0	20	80	0	0
Staphylococcus simulans	7	5	2	0	0	71	29	3	0	3	4	1	2	0	57.1429	14.2857	28.5714	0
Staphylococcus warneri	8	7	1	25	12	62	0	7	2	5	3	5	0	0	37.5	62.5	0	0
Staphylococcus xylosus	12	12	0	0	0	100	0	2	0	2	3	6	3	0	25	50	25	0
Stenotrophomonas maltophilia	1	1	0	0	0	100	0	1	0	1	0	1	0	0	0	100	0	0
Streptococcus canis	14	10	4	14	7	57	21	4	2	2	4	2	6	2	28.5714	14.2857	42.8571	14.2857
Streptococcus dysgalactiae	17	9	8	35	24	18	24	7	3	4	5	8	3	1	29.4118	47.0588	17.6471	5.88235
Streptococcus lutetiensis	5	0	5	0	0	0	100	3	0	3	3	2	0	0	60	40	0	0
Streptococcus mitis	2	2	0	100	0	0	0	1	1	0	0	2	0	0	0	100	0	0
Streptococcus oralis	2	2	0	100	0	0	0	2	2	0	1	0	1	0	50	0	50	0
Streptococcus parasanguinis	1	1	0	100	0	0	0	1	1	0	1	0	0	0	100	0	0	0
Streptococcus parauberis	11	7	4	0	0	64	36	9	0	9	4	0	6	1	36.3636	0	54.5455	9.09091
Streptococcus pluranimalium	1	1	0	0	0	100	0	1	0	1	0	1	0	0	0	100	0	0
Streptococcus salivarius	1	1	0	100	0	0	0	1	1	0	0	0	1	0	0	0	100	0
Streptococcus uberis	26	12	14	35	46	12	8	5	3	2	8	6	8	4	30.7692	23.0769	30.7692	15.3846
Tetragenococcus solitarius	5	5	0	0	0	100	0	4	0	4	0	0	5	0	0	0	100	0
