# Supplementary material for: A core microbiota dominates a rich microbial diversity in the bovine udder and may indicate presence of dysbiosis
Source: Sci Rep. 2020 Dec 10;10:21608. doi: 10.1038/s41598-020-77054-6 (PMC7729973; doi:10.1038/s41598-020-77054-6)
Supplement: Supplementary file 6 — Supplementary Table 3. [file 41598_2020_77054_MOESM6_ESM.xlsx]

## Sheet: blastresults_corynebacterium_st
Table S3: Taxonomical identification of the 30 most abundant sequences assigned to the family Corynebacteriaceae and Staphylococcaceae. Sequences were blasted against the NR database (NCBI) and the genus and species names were obtained from the best hits with highest identity, and lowest e-value. Only hits with identity greater than 98.5 % were kept.
Family: Corynebacteriaceae
Sequence variant	Genus	Species (group of species)	Highest % identity	Lowest e-value	Accession number
SV_1	Corynebacterium	bovis	100	0	NR_118465.1
SV_8	Corynebacterium	xerosis/hansenii/freneyi/amycolatum	100	0	NR_119180.1
SV_3	Corynebacterium	bovis	99.754	0	NR_118465.1
SV_29	Corynebacterium	frankenforstense	100	0	NR_104995.1
SV_34	Corynebacterium	simulans	99.754	0	NR_025309.1
SV_24	Corynebacterium	crudilactis	99.511	0	NR_153680.1
SV_32	Corynebacterium	casei	99.757	0	NR_121719.2
SV_39	Corynebacterium	pseudotuberculosis	98.533	1	NR_117357.1
SV_35	Corynebacterium	amycolatum/lactis/xerosis	100	0	NR_117605.1
SV_73	Corynebacterium	kroppenstedtii	99.756	0	NR_074408.1
SV_114	Corynebacterium	resistens	99.513	1	NR_074826.1
SV_17	Corynebacterium	kroppenstedtii	99.268	1	NR_074408.1
SV_75	Corynebacterium	sphenisci	99.263	1	NR_028015.1
SV_80	Corynebacterium	lubricantis	99.259	1	NR_044603.1
SV_68	Corynebacterium	faecale	99.512	2	NR_149764.1
SV_88	Corynebacterium	bovis	99.017	0	NR_118465.1
SV_102	Corynebacterium	amycolatum/xerosis/lactis/hansenii/freneyi	99.754	0	NR_117605.1
SV_113	Corynebacterium	crudilactis	99.267	0	NR_153680.1
SV_169	Corynebacterium	ulceribovis	99.509	0	NR_042681.1
SV_150	Corynebacterium	ulceribovis/sphenisci	98.771	1	NR_042681.1
SV_109	Corynebacterium	amycolatum/xerosis/lactis/hansenii/freneyi	99.754	0	NR_117605.1
SV_91	Corynebacterium	simulans	99.507	0	NR_025309.1
SV_216	Corynebacterium	bovis	99.509	0	NR_118465.1
SV_247	Corynebacterium	marinum	98.526	0	NR_115716.1
SV_166	Corynebacterium	confusum	100	0	NR_026449.1
SV_210	Corynebacterium	nuruki	100	0	NR_117816.1
SV_149	Corynebacterium	simulans	99.263	1	NR_025309.1
SV_133	Corynebacterium	striatum	99.754	0	NR_151867.1
SV_1253	Corynebacterium	bovis	99.509	0	NR_118465.1
SV_225	Corynebacterium	pseudotuberculosis/spheniscorum	98.529	0	NR_037070.1
Family: Staphylococcaceae
Sequence variant	Genus	Species (group of species)	Highest % identity	Lowest e-value	Accession number
SV_2	Staphylococcus	epidermidis/caprae/capitis	100	0	NR_113957.1
SV_40	Jeotgalicoccus	halotolerans/psychrophilus	99.765	0	NR_025643.1
SV_11	Staphylococcus	haemolyticus/petrasii/hominis/aureus/devriesei/simiae/lugdunensis	100	0	NR_136463.1
SV_37	Staphylococcus	epidermidis/caprae/capitis/cohnii	100	0	NR_036902.1
SV_12	Staphylococcus	chromogenes	100	0	NR_036901.1
SV_31	Staphylococcus	epidermidis/caprae/capitis	100	0	NR_117006.1
SV_78	Staphylococcus	hominis	100	0	NR_041323.1
SV_84	Jeotgalicoccus	psychrophilus	100	0	NR_025644.1
SV_10	Staphylococcus	chromogenes	99.765	0	NR_036901.1
SV_139	Staphylococcus	edaphicus/saprophyticus/arlettae/xylosus	100	0	NR_156818.1
SV_94	Staphylococcus	auricularis	100	0	NR_036897.1
SV_191	Staphylococcus	equorum	100	0	NR_027520.1
SV_118	Staphylococcus	epidermidis/caprae/capitis	99.765	0	NR_113957.1
SV_144	Staphylococcus	chromogenes	99.765	0	NR_036901.1
SV_48	Staphylococcus	haemolyticus	100	0	NR_113345.1
SV_53	Staphylococcus	aureus/simiae	100	0	NR_037007.2
SV_201	Staphylococcus	chromogenes	99.531	0	NR_036901.1
SV_305	Jeotgalicoccus	schoeneichii	100	0	NR_151981.1
SV_28	Staphylococcus	epidermidis/caprae/capitis	99.765	0	NR_113957.1
SV_33	Staphylococcus	epidermidis/caprae/capitis	99.765	0	NR_113957.1
SV_536	Staphylococcus	auricularis	99.765	0	NR_036897.1
SV_501	Staphylococcus	equorum	99.296	0	NR_027520.1
SV_92	Staphylococcus	xylosus	100	0	NR_113350.1
SV_425	Staphylococcus	equorum	99.765	0	NR_027520.1
SV_293	Staphylococcus	hominis	99.765	0	NR_041323.1
SV_1330	Staphylococcus	warneri	100	0	NR_025922.1
SV_267	Staphylococcus	saprophyticus	100	0	NR_074999.2
SV_26	Staphylococcus	epidermidis/caprae/capitis	99.765	0	NR_113957.1
SV_746	Macrococcus	epidermidis/bohemicus	100	0	NR_159095.1
