# Supplementary material for: A core microbiota dominates a rich microbial diversity in the bovine udder and may indicate presence of dysbiosis
Source: Sci Rep. 2020 Dec 10;10:21608. doi: 10.1038/s41598-020-77054-6 (PMC7729973; doi:10.1038/s41598-020-77054-6)
Supplement: Supplementary file 7 — Supplementary Table 4. [file 41598_2020_77054_MOESM7_ESM.xlsx]

## Sheet: Dysbiosys_quarter_morethan60les
Table S4. Presence of dysbiotic quarters milk samples grouped per cow (with family taxon) and maldiTOF identification of the different isolates in the four quarter for each cow. Dysbiotic quarter was identified as one quarter having an increased % of one (or more) taxa over 60% while the same taxa was present in less than 20% in all the other quarters of the same cow during the same sampling peri…
		Dysbiotic quarter and taxa identified				MaldiTOF identification of isolates for each quarter and sampling
Cow ID	Farm	Quarter with Dysbiosis Sampling 1	Family identified in sampling 1	Quarter with Dysbiosis Sampling 2	Family identified in sampling 2	Sampling1_LF	Sampling1_LR	Sampling1_RF	Sampling1_RR	Sampling2_LF	Sampling2_LR	Sampling2_RF	Sampling2_RR
Cow1	K	0		0		Aerococcus viridans / Bacillus licheniformis / Bacillus pumilus / Corynebacterium amycolatum / Corynebacterium sp / Staphylococcus epidermidis	Aerococcus viridans / Staphylococcus epidermidis / Staphylococcus haemolyticus	Aerococcus viridans / Bacillus pumilus / Staphylococcus epidermidis	Corynebacterium xerosis / Staphylococcus epidermidis	Aerococcus viridans	0	Staphylococcus hominis	Corynebacterium amycolatum
Cow2	K	0		NA	NA	0	Aerococcus viridans / Staphylococcus epidermidis / Staphylococcus haemolyticus	0	Aerococcus viridans / Staphylococcus epidermidis / Stenotrophomonas maltophilia / Streptococcus dysgalactiae	0	0	0	0
Cow3	K	RR	Staphylococcaceae	NA	NA	Carnobacterium maltaromaticum / Staphylococcus epidermidis	Aerococcus viridans / Staphylococcus epidermidis	Aerococcus viridans / Bacillus licheniformis / Pediococcus pentosaceus / Staphylococcus epidermidis / Streptococcus parauberis	Aerococcus viridans / Staphylococcus epidermidis	0	0	0	0
Cow4	K	0		0		Aerococcus viridans / Staphylococcus haemolyticus	Aerococcus viridans / Staphylococcus epidermidis	Aerococcus viridans / Staphylococcus epidermidis	Staphylococcus epidermidis / Staphylococcus haemolyticus	Staphylococccus haemolyticus / Staphylococcus haemolyticus	0	0	Staphylococcus haemolyticus
Cow5	K	0		0		0	Corynebacterium amycolatum / Staphylococcus epidermidis / Staphylococcus xylosus	Aerococcus viridans / Staphylococcus hominis	Bacillus pumilus / Pediococcus pentosaceus / Staphylococcus epidermidis / Staphylococcus microti	Aerococcus viridans	0	Staphylococcus saprophyticus	Aerococcus viridans / Pediococcus pentosaceus / Staphylococcus epidermidis / Staphylococcus sciuri / Streptococcus lutetiensis
Cow6	K	RF/LR	Staphylococcaceae/ Moraxellaceae	0		Aerococcus viridans / Bacillus pumilus / Pediococcus pentosaceus / Staphylococcus epidermidis / Staphylococcus haemolyticus	Aerococcus viridans	Staphylococcus epidermidis	Aerococcus viridans	0	Staphylococcus epidermidis	0	Aerococcus viridans / Staphylococcus haemolyticus
Cow7	K	RF	Enterococcaceae	0		Aerococcus viridans / Bacillus licheniformis / Staphylococcus epidermidis	Staphylococcus epidermidis	Enterococcus gallinarum	Aerococcus viridans / Bacillus pumilus / Staphylococcus chromogenes	Staphylococcus epidermidis / Staphylococcus hominis / Streptococcus lutetiensis	0	Aerococcus viridans / Streptococcus lutetiensis	Aerococcus viridans / Corynebacterium bovis / Staphylococcus chromogenes / Staphylococcus epidermidis / Staphylococcus hominis
Cow8	K	RR	Leuconostocaceae	0		Corynebacterium sp / Staphylococcus epidermidis	Streptococcus uberis	Aerococcus viridans / Raoultella ornithinolytica / Staphylococcus epidermidis / Staphylococcus haemolyticus	Aerococcus viridans / Corynebacterium amycolatum / Staphylococcus equorum / Streptococcus parauberis	Enterococcus gallinarum / Staphylococcus epidermidis	Aerococcus viridans	Staphylococcus epidermidis	Staphylococcus epidermidis
Cow9	K	0		NA	0	Aerococcus viridans / Corynebacterium stationis / Staphylococcus epidermidis	Corynebacterium amycolatum / Pediococcus pentosaceus	Aerococcus viridans / Pediococcus pentosaceus / Staphylococcus epidermidis / Staphylococcus equorum / Staphylococcus hominis	Aerococcus viridans / Pediococcus pentosaceus / Staphylococcus epidermidis / Staphylococcus hominis	0	0	0	0
Cow10	K	LR/RR	Staphylococcaceae/ Aerococcaceae	0		Aerococcus viridans / Staphylococcus epidermidis	Aerococcus viridans / Staphylococcus epidermidis	Aerococcus viridans / Staphylococcus epidermidis	Aerococcus viridans / Bacillus pumilus / Pediococcus pentosaceus / Staphylococcus chromogenes / Staphylococcus epidermidis	Aerococcus viridans / Staphylococcus haemolyticus / Staphylococcus hominis	Bacillus cereus / Staphylococcus epidermidis	Aerococcus viridans / Staphylococcus hominis	Staphylococcus chromogenes
Cow11	K	LF	Enterococcaceae	LR	Staphylococcaceae	Corynebacterium amycolatum / Enterococcus gallinarum / Staphylococcus epidermidis	Aerococcus viridans / Staphylococcus warneri	Aerococcus viridans / Staphylococcus epidermidis	Aerococcus viridans / Bacillus pumilus / Enterococcus malodoratus / Lactobacillus plantarum / Staphylococcus epidermidis / Staphylococcus xylosus	Citrobacter freundii / Enterococcus gallinarum / Staphylococcus equorum	0	Aerococcus viridans / Aeromonas hydrophila / Enterococcus gallinarum / Lactococcus raffinolactis / Streptococcus parauberis	Aerococcus viridans / Corynebacterium bovis
Cow12	K	0		RR	Streptococcaceae	Aerococcus viridans / Staphylococcus epidermidis	Staphylococcus epidermidis	Aerococcus viridans / Corynebacterium amycolatum / Enterococcus faecalis / Pediococcus pentosaceus / Staphylococcus epidermidis / Staphylococcus warneri / Streptococcus canis	Aerococcus viridans / Bacillus licheniformis / Bacillus pumilus / Enterococcus faecalis / Streptococcus canis	Corynebacterium bovis	Aerococcus viridans / Corynebacterium amycolatum / Staphylococcus aureus / Staphylococcus haemolyticus / Streptococcus canis	Corynebacterium amycolatum	Streptococcus canis / Streptococcus dysgalactiae
Cow13	K	0		0		Aerococcus viridans / Bacillus licheniformis / Lactococcus lactis / Staphylococcus epidermidis	Corynebacterium stationis / Tetragenococcus solitarius	Bacillus licheniformis / Enterococcus gallinarum / Staphylococcus epidermidis	Aerococcus viridans / Corynebacterium amycolatum / Staphylococcus epidermidis	Aerococcus viridans / Corynebacterium amycolatum / Escheria coli / Staphylococcus haemolyticus / Staphylococcus simulans	Staphylococcus epidermidis	Aerococcus viridans / Citrobacter gillenii / Staphylococcus epidermidis / Staphylococcus haemolyticus / Streptococcus parauberis	Aerococcus viridans / Bacillus cereus / Lactobacillus plantarum / Staphylococcus epidermidis / Staphylococcus haemolyticus / Staphylococcus simulans
Cow14	K	LR	Staphylococcaceae	0		Staphylococcus warneri	Aerococcus viridans / Bacillus licheniformis / Bacillus pumilus / Staphylococcus chromogenes	Aerococcus viridans / Corynebacterium amycolatum / Staphylococcus epidermidis	Staphylococcus epidermidis / Staphylococcus sciuri	Aerococcus viridans / Staphylococcus saprophyticus	Aerococcus viridans / Staphylococcus haemolyticus / Staphylococcus hominis / Staphylococcus saprophyticus	0	0
Cow15	K	0		0		Aerococcus viridans / Staphylococcus hominis	Staphylococcus chromogenes	Aerococcus viridans / Bacillus licheniformis / Bacillus pumilus / Kluyvera intermedia / Lactococcus lactis / Staphylococcus equorum / Streptococcus parauberis	Staphylococcus chromogenes	0	0	0	0
Cow16	K	NA	0	0		Staphylococcus equorum	Aerococcus viridans / Bacillus licheniformis / Staphylococcus epidermidis / Staphylococcus sciuri	Aerococcus viridans / Bacillus licheniformis / Staphylococcus epidermidis / Staphylococcus sciuri / Streptococcus parauberis	Aerococcus viridans / Bacillus licheniformis / Bacillus pumilus / Citrobacter koseri / Corynebacterium freneyi / Enterococcus faecalis / Pediococcus pentosaceus / Staphylococcus epidermidis / Staphylococcus equorum	Corynebacterium sp / Streptococcus parauberis	Aerococcus viridans / Staphylococcus epidermidis / Streptococcus dysgalactiae	0	Aerococcus viridans / Lactococcus garvieae / Staphylococcus epidermidis / Streptococcus uberis
Cow17	K	0		0		Aerococcus viridans / Aeromonas eucrenophila / Pediococcus pentosaceus / Staphylococcus haemolyticus	Aerococcus viridans / Bacillus pumilus / Lactobacillus plantarum / Pediococcus pentosaceus / Staphylococcus epidermidis	Aerococcus viridans / Bacillus pumilus / Staphylococcus epidermidis / Staphylococcus hominis	Staphylococcus epidermidis / Streptococcus parauberis / Tetragenococcus solitarius	0	Aerococcus viridans / Staphylococcus haemolyticus / Staphylococcus hominis	Aerococcus viridans	Staphylococcus hominis / Staphylococcus piscifermentans
Cow18	K	LR	Staphylococcaceae	0		Aerococcus viridans	Staphylococcus epidermidis	Staphylococcus epidermidis	Corynebacterium amycolatum / Corynebacterium aurimucosum / Staphylococcus epidermidis / Streptococcus parauberis	0	0	0	0
Cow19	K	LF	Corynebacteriaceae	0		Aerococcus viridans	Staphylococcus epidermidis	Staphylococcus epidermidis	Aerococcus viridans / Bacillus pumilus / Staphylococcus haemolyticus	Aerococcus viridans	0	Aerococcus viridans / Staphylococcus hominis	Aerococcus viridans
Cow20	K	NA	0	0
Cow21	A	0		RR	Streptococcaceae	Aerococcus viridans	Streptococcus canis / Streptococcus dysgalactiae	Aerococcus viridans / Pediococcus pentosaceus / Staphylococcus saprophyticus / Streptococcus oralis	Aerococcus viridans / Staphylococcus epidermidis	Aerococcus viridans / Enterococcus faecium / Staphylococcus hominis / Staphylococcus saprophyticus	Aerococcus viridans	Aerococcus viridans / Corynebacterium stationis / Staphylococcus aureus / Staphylococcus hominis	Corynebacterium confusum / Streptococcus canis / Streptococcus dysgalactiae
Cow22	K	0		NA	0	Aerococcus viridans	Staphylococcus chromogenes	Staphylococcus haemolyticus	Corynebacterium amycolatum / Staphylococcus chromogenes	0	0	0	0
Cow23	K	0		RR	Staphylococcaceae	Aerococcus viridans / Staphylococcus epidermidis	Aerococcus viridans / Bacillus pumilus / Corynebacterium amycolatum / Pediococcus pentosaceus / Staphylococcus epidermidis	Aerococcus viridans / Bacillus pumilus / Staphylococcus epidermidis	Aerococcus viridans / Corynebacterium amycolatum / Corynebacterium sp / Pediococcus pentosaceus / Staphylococcus epidermidis	Aerococcus viridans / Bacillus cereus / Bacillus licheniformis / Enterococcus gallinarum / Staphylococcus hominis	Aerococcus viridans / Bacillus cereus / Bacillus licheniformis / Bacillus pumilus / Pediococcus pentosaceus / Staphylococcus epidermidis / Staphylococcus haemolyticus / Staphylococcus hominis	Aerococcus viridans / Staphylococcus hominis	Aerococcus viridans / Bacillus clausii / Staphylococcus epidermidis / Staphylococcus haemolyticus
Cow24	K	0		RF	Staphylococcaceae	0	Aerococcus viridans / Corynebacterium amycolatum / Lactobacillus pentosus / Staphylococcus epidermidis / Staphylococcus saprophyticus / Tetragenococcus solitarius	0	Corynebacterium amycolatum	Staphylococcus epidermidis	Aerococcus viridans / Escheria coli / Streptococcus lutetiensis	0	0
Cow25	K	0		0		Staphylococcus capitis / Staphylococcus warneri	Aerococcus viridans / Bacillus licheniformis / Bacillus pumilus / Corynebacterium casei / Pediococcus pentosaceus / Staphylococcus epidermidis / Staphylococcus hominis / Staphylococcus sciuri	Acinetobacter guillouiae / Acinetobacter parvus / Lactobacillus paracasei / Streptococcus parauberis	Aerococcus viridans / Bacillus licheniformis / Globicatella sulfidifaciens / Staphylococcus epidermidis / Staphylococcus hominis	0	0	0	0
Cow26	K	0		RR	Staphylococcaceae	Staphylococcus hominis	0	Aerococcus viridans	Aerococcus viridans / Bacillus licheniformis / Bacillus pumilus / Pediococcus pentosaceus / Staphylococcus chromogenes / Staphylococcus simulans	Pediococcus pentosaceus	0	0	Staphylococcus chromogenes
Cow27	K	0		LR	Enterococcaceae	Aerococcus viridans / Pediococcus pentosaceus	Aerococcus viridans / Bacillus licheniformis / Staphylococcus epidermidis	Corynebacterium amycolatum / Enterococcus faecalis / Staphylococcus epidermidis / Streptococcus pluranimalium	Bacillus pumilus / Staphylococcus epidermidis / Staphylococcus warneri	0	0	0	0
Cow28	K	0		0		Bacillus licheniformis / Corynebacterium amycolatum / Pediococcus pentosaceus / Staphylococcus chromogenes / Staphylococcus epidermidis / Staphylococcus haemolyticus / Tetragenococcus solitarius	Bacillus pumilus	Aerococcus viridans / Staphylococcus epidermidis	Aerococcus viridans / Bacillus pumilus / Pediococcus pentosaceus / Staphylococcus epidermidis / Tetragenococcus solitarius	Corynebacterium bovis / Corynebacterium sp	Aerococcus viridans / Staphylococcus hominis	0	0
Cow29	K	0		NA	0	Aerococcus viridans / Staphylococcus epidermidis	Aerococcus viridans / Bacillus licheniformis / Bacillus pumilus / Staphylococcus epidermidis	Aerococcus viridans / Bacillus licheniformis / Staphylococcus epidermidis	Globicatella sanguinis / Staphylococcus epidermidis / Staphylococcus equorum	0	0	0	0
Cow30	K	0		NA	0	Staphylococcus epidermidis	Staphylococcus epidermidis / Staphylococcus simulans	0	Aerococcus viridans / Staphylococcus chromogenes / Staphylococcus epidermidis	0	0	0	0
Cow31	K	RR	Streptococcaceae	0		Aerococcus viridans / Staphylococcus epidermidis	0	Aerococcus viridans / Staphylococcus capitis	Streptococcus canis / Streptococcus dysgalactiae	Aerococcus viridans	0	0	Aerococcus viridans / Corynebacterium amycolatum
Cow32	A	RR	Staphylococcaceae	LR	Streptococcaceae	Aerococcus viridans / Staphylococcus epidermidis / Staphylococcus saprophyticus	Aerococcus viridans / Staphylococcus saprophyticus	Aerococcus viridans / Staphylococcus hominis / Staphylococcus saprophyticus	Aerococcus viridans / Pediococcus pentosaceus / Staphylococcus epidermidis / Staphylococcus hominis / Streptococcus dysgalactiae	Aerococcus viridans / Corynebacterium sp / Staphylococcus aureus / Staphylococcus chromogenes / Staphylococcus haemolyticus / Streptococcus uberis	Streptococcus uberis	0	Aerococcus viridans / Corynebacterium confusum / Staphylococcus chromogenes
Cow33	A	RF	Enterococcaceae	NA	0	0	Aerococcus viridans / Staphylococcus saprophyticus	Enterococcus faecium	Streptococcus uberis	0	0	0	0
Cow34	A	LF	Staphylococcaceae	RR	Streptococcaceae	Staphylococcus epidermidis	0	Aerococcus viridans	Aerococcus viridans / Streptococcus uberis	Aerococcus viridans	0	Aerococcus viridans / Pantoea agglomerans	Streptococcus uberis
Cow35	A	RF	Pseudonocardiaceae	0		0	Enterococcus faecalis	Bacillus mycoides	Enterococcus faecalis	0	Aerococcus viridans / Enterococcus faecalis	Aerococcus viridans	Enterococcus faecalis
Cow36	A	LR	Staphylococcaceae	NA	0	0	Streptococcus oralis / Streptococcus salivarius	0	Aerococcus viridans / Pediococcus pentosaceus / Staphylococcus saprophyticus	0	0	0	0
Cow37	A	0		0		0	0	0	0	Corynebacterium bovis	0	Staphylococcus haemolyticus	0
Cow38	A	LF	Staphylococcaceae	NA	0	Staphylococcus aureus	Aerococcus viridans / Staphylococcus hominis	Aerococcus viridans / Bacillus cereus	Staphylococcus aureus	0	0	0	0
Cow39	A	RR	Staphylococcaceae	0		Staphylococcus epidermidis / Staphylococcus haemolyticus	0	0	Staphylococcus epidermidis	Corynebacterium bovis	Staphylococcus epidermidis / Staphylococcus haemolyticus	0	Aerococcus viridans
Cow40	A	0		0		Aerococcus viridans	0	0	0	0	Staphylococcus haemolyticus	0	0
Cow41	A	LR/RR	Staphylococcaceae/Pseudonocardiaceae	0		0	Staphylococcus epidermidis	0	0	0	Staphylococcus epidermidis	0	0
Cow42	A	0		0		Aerococcus viridans / Staphylococcus epidermidis	Aerococcus viridans / Staphylococcus chromogenes	Aerococcus viridans	Acinetobacter lwoffii / Aerococcus viridans / Corynebacterium confusum / Corynebacterium stationis	0	Aerococcus viridans / Staphylococcus chromogenes	0	0
Cow43	A	RF	Staphylococcaceae	0		0	0	Staphylococcus epidermidis	0	0	0	0	0
Cow44	A	NA	0	0		Aerococcus viridans / Staphylococcus epidermidis	Aerococcus viridans / Enterococcus pseudoavium / Staphylococcus epidermidis	Staphylococcus epidermidis	Corynebacterium confusum / Staphylococcus epidermidis	Aerococcus viridans / Corynebacterium bovis / Corynebacterium stationis / Staphylococcus haemolyticus	Aerococcus viridans / Corynebacterium bovis / Staphylococcus haemolyticus	Aerococcus viridans / Corynebacterium bovis	Aerococcus viridans / Staphylococcus saprophyticus
Cow45	A	0		0		Staphylococcus epidermidis	0	0	0	Aerococcus viridans	0	Aerococcus viridans / Staphylococcus chromogenes	0
Cow46	A	0		RF	Staphylococcaceae	0	Aerococcus viridans / Pediococcus pentosaceus / Staphylococcus equorum	Aerococcus viridans / Staphylococcus chromogenes	Aerococcus viridans / Corynebacterium confusum / Corynebacterium stationis / Pediococcus pentosaceus / Staphylococcus chromogenes	0	0	Staphylococcus chromogenes	0
Cow47	A	0		0		0	0	0	Staphylococcus haemolyticus	0	0	Aerococcus viridans	0
Cow48	A	LF	Staphylococcaceae	NA	0	Aerococcus viridans	0	0	Aerococcus viridans / Staphylococcus equorum	0	0	0	0
Cow49	A	NA	0	0		Enterococcus devriesei / Staphylococcus chromogenes	0	0	0	Aerococcus viridans	Enterococcus faecium	Staphylococcus chromogenes	Corynebacterium stationis
Cow50	A	0		0		0	Aerococcus viridans / Staphylococcus haemolyticus	0	Aerococcus viridans / Pediococcus pentosaceus / Staphylococcus auricularis	0	0	Acinetobacter towneri	Aerococcus viridans / Staphylococcus haemolyticus
Cow51	A	0		NA	0	Aerococcus viridans / Staphylococcus chromogenes	0	Aerococcus viridans	Aerococcus viridans	0	0	0	0
Cow52	A	0		0		0	Lysinibacillus sphaericus	0	0	Staphylococcus haemolyticus	0	0	Staphylococccus chromogenes / Staphylococcus capitis / Staphylococcus chromogenes
Cow53	A	NA	0	0		0	0	Bacillus cereus / Neisseria subflava / Staphylococcus chromogenes / Streptococcus mitis / Streptococcus parasanguinis	Staphylococcus chromogenes	Staphylococcus chromogenes	0	Staphylococcus chromogenes	Staphylococcus chromogenes
Cow54	A	0		LR	Flavobacteriaceae	Staphylococcus chromogenes	0	Aerococcus viridans / Staphylococcus chromogenes	Staphylococcus chromogenes / Streptococcus canis / Streptococcus dysgalactiae	Corynebacterium bovis	0	Corynebacterium bovis / Staphylococcus epidermidis	Corynebacterium bovis
Cow55	A	0		RF	Staphylococcaceae	0	0	Staphylococcus chromogenes	Staphylococcus chromogenes	0	0	Staphylococcus chromogenes	0
Cow56	A	0		0		0	0	0	Aerococcus viridans / Corynebacterium xerosis	0	0	0	0
Cow57	A	0		LR	Staphylococcaceae	0	Staphylococcus chromogenes	0	Aerococcus viridans / Corynebacterium amycolatum	0	Staphylococcus chromogenes	0	0
Cow58	A	0		0		0	0	0	0	Aerococcus viridans / Staphylococcus haemolyticus	Aerococcus viridans / Staphylococcus warneri	Aerococcus viridans	0
Cow59	A	RF	Pseudomonadaceae	0		0	0	0	0	0	Staphylococcus capitis	Aerococcus viridans / Corynebacterium confusum	Aerococcus viridans
Cow60	A	0		0		0	Staphylococcus epidermidis	Aerococcus viridans / Staphylococcus warneri	Aerococcus viridans	Corynebacterium confusum / Staphylococcus haemolyticus	0	Aerococcus viridans	Corynebacterium bovis
