# Supplementary material for: A core microbiota dominates a rich microbial diversity in the bovine udder and may indicate presence of dysbiosis
Source: Sci Rep. 2020 Dec 10;10:21608. doi: 10.1038/s41598-020-77054-6 (PMC7729973; doi:10.1038/s41598-020-77054-6)
Supplement: Supplementary file 8 — Supplementary Table 5. [file 41598_2020_77054_MOESM8_ESM.xlsx]

## Sheet: TableS5_Families_removed_fromne
Table S5. Number of read obtained in the whole experiment during bioinformatics analysis and distribution of taxonomical classification of sequence variants removed from the experiment becuase present in negative controls
Bioinformatic step	Number of sequences
Raw reads	26498452
Quality filtered reads	14139442
denoised forward reads	13440810
denoised reverse reads	13216516
merged reads	6351974
Read after chimera detection	5396229
Number of high quality reads (>10 sequence per SV and length >375	4832201
Distribution of the taxonomical assignation of the removed SV because of the presence in negative controls
Family	Number of SV removed
Unidentified	3320
Lachnospiraceae	140
Burkholderiaceae	83
Pseudomonadaceae	63
Lactobacillaceae	49
Streptococcaceae	48
Rhodobacteraceae	45
unclassified_Lactobacillales	44
Neisseriaceae	39
Moraxellaceae	36
Oscillospiraceae	30
Mycobacteriaceae	29
Clostridiaceae	28
Helicobacteraceae	28
Porphyromonadaceae	28
Carnobacteriaceae	27
unclassified_Bacteroidales	26
Weeksellaceae	24
Sphingomonadaceae	23
Ruminococcaceae	22
unclassified_Oscillospirales	22
Aerococcaceae	19
Enterobacteriaceae	18
Acutalibacteraceae	15
Flavobacteriaceae	15
Microbacteriaceae	15
Peptostreptococcaceae	14
Micrococcaceae	13
Xanthobacteraceae	13
Planococcaceae	12
Propionibacteriaceae	11
unclassified_Burkholderiales	10
Fusobacteriaceae	9
Sphingobacteriaceae	9
Tissierellaceae	9
Beijerinckiaceae	8
Caulobacteraceae	8
Chitinophagaceae	8
Xanthomonadaceae	8
CAG-508	7
Enterococcaceae	7
Paenibacillaceae	7
Salinicoccaceae	7
Anaerovoracaceae	6
Bacteroidaceae	6
Helcococcaceae	6
Paracaedibacteraceae	6
Saccharimonadaceae	6
unclassified_Actinomycetales	6
CAG-74	5
CAG-822	5
Dermatophilaceae	5
Halomonadaceae	5
unclassified_Pseudomonadales	5
Atopobiaceae	4
Borkfalkiaceae	4
CAG-239	4
CAG-611	4
Erysipelotrichaceae	4
Hymenobacteraceae	4
Peptoniphilaceae	4
Succinivibrionaceae	4
unclassified_Bacillales	4
unclassified_Enterobacterales	4
Acidaminococcaceae	3
Aeromonadaceae	3
Cellulosilyticaceae	3
Hydrogenophilaceae	3
Rhizobiaceae	3
Staphylococcaceae	3
unclassified_Lachnospirales	3
Anaerotignaceae	2
Arcobacteraceae	2
Bifidobacteriaceae	2
Brevibacteriaceae	2
Butyricicoccaceae	2
CAG-302	2
Gastranaerophilaceae	2
Nocardioidaceae	2
Saccharofermentanaceae	2
Streptomycetaceae	2
unclassified_Erysipelotrichales	2
unclassified_Rhizobiales	2
unclassified_Staphylococcales	2
unclassified_Tissierellales	2
Vagococcaceae	2
Veillonellaceae	2
2-02-FULL-51-18	1
Acetivibrionaceae	1
Acetobacteraceae	1
Acholeplasmataceae	1
Actinomycetaceae	1
Aeribacillaceae	1
Amphibacillaceae	1
Anoxybacillaceae	1
Aquaspirillaceae	1
Bacillaceae_A	1
Bacillaceae_C	1
CAG-313	1
CAG-465	1
Campylobacteraceae	1
Chromobacteriaceae	1
Chroococcidiopsidaceae	1
Crocinitomicaceae	1
Deinococcaceae	1
Desulfobulbaceae	1
Devosiaceae	1
Dysgonomonadaceae	1
Erysipelatoclostridiaceae	1
Exiguobacteraceae	1
Legionellaceae	1
Leptotrichiaceae	1
Methanocorpusculaceae	1
Methylococcaceae	1
Muribaculaceae	1
Obscuribacteraceae	1
QAKW01	1
Rhodanobacteraceae	1
Spirosomaceae	1
Steroidobacteraceae	1
Sulfurimonadaceae	1
Thermicanaceae	1
Turicibacteraceae	1
UBA1242	1
unclassified_Christensenellales	1
unclassified_Peptostreptococcales	1
unclassified_RF39	1
unclassified_Rickettsiales	1
Verrucomicrobiaceae	1
